# Supplementary material for: Single Mutation in iolT1 in ptsG-Deficient Corynebacterium glutamicum Enables Growth Boost in Xylose-Containing Media
Source: Microorganisms. 2025 Jul 8;13(7):1606. doi: 10.3390/microorganisms13071606 (PMC12298647; doi:10.3390/microorganisms13071606)
Supplement: Supplementary file 1 [file microorganisms-13-01606-s001.zip]

Archive with 1 entries (1 files):
- microorganisms-3714467-supplementary.pdf
